# Supplementary material for: Fine-Scale Distribution and Spatial Variability of Benthic Invertebrate Larvae in an Open Coastal Embayment in Nova Scotia, Canada
Source: PLoS One. 2014 Aug 25;9(8):e106178. doi: 10.1371/journal.pone.0106178 (PMC4143338; doi:10.1371/journal.pone.0106178)
Supplement: Data S1 — Larval abundance (ind. m3) from North to South and West to East transects in St. George’s Bay, Nova Scotia, Canada, which were sampled continuously (one sample every ∼500 m for 5 minutes) at 3 m depth with a 200-µm plankton ring net (0.75 m diameter). Physical variables in the water column were sampled once every ∼500 m. Physical variables data represents the average for the water column from 1–5 m depth. (CSV) [file pone.0106178.s002.csv]

Site	Day	Month	Year	Latitude	Longitude	Transect	Bryozoan	Bivalve	Gastropod	Decapod	Electra_pilosa	Membranipora_membranacea	Mytilus_spp	Modiolus_modiolus	Anomia_simplex	Other_bivalves	Astyris_lunata	Margarites_spp	Diaphana_minuta	Crepidula_spp	Arrhoges_occidentalis	Bittiolum_alternatum	Other_gastropods	Cancer_irroratus	Crangon_septemspinosa	Other_Decapods	Temperature	Salinity	Fluorescence	Density	Fluorescence_Maximum	Mixed_layer_depth
1	15	Aug	2009	45.713375	-61.78025833	SN	8.68195763	28.2163623	51.36824931	0.870456691	8.68195763	0	16.27867056	1.085244704	7.958461161	2.893985877	21.34314584	20.61964937	3.979230581	1.085244704	2.170489408	1.446992938	0.72349647	0.361748235	0.395662132	0.113046324	20.69503251	29.13724537	0.149982745	20.117268	14.2295	12
2	15	Aug	2009	45.71679167	-61.780925	SN	7.472423258	9.465069459	20.25856972	0.601945207	7.472423258	0	4.151346254	0	1.328430801	3.985292404	11.95587721	5.147669355	1.660538502	0.498161551	0.830269251	0	0.16605385	0.311350969	0.269837507	0.020756731	20.55924055	29.14704552	0.160506141	20.15990755	13.948	11.5
3	15	Aug	2009	45.72241667	-61.78265833	SN	1.307512967	1.494300534	6.516810661	0.098582327	1.307512967	0	0.684887745	0.062262522	0.166033393	0.581116874	4.939493431	0.664133571	0.352820959	0.207541741	0.290558437	0	0.062262522	0.025942718	0.072639609	0	20.39607286	29.15574256	0.170904192	20.20867346	14.2295	11.5
4	15	Aug	2009	45.7276	-61.78471667	SN	4.993217009	15.93073998	28.05712415	0.401240653	4.993217009	0	9.510889541	0	2.139950147	4.279900293	11.17529521	8.322028348	2.615494624	0.475544477	4.993217009	0	0.475544478	0.178329179	0.126316502	0.096594972	20.34673237	29.16055841	0.174321129	20.22507035	14.112	11.5
5	15	Aug	2009	45.73210833	-61.78640833	SN	4.085926153	6.515395758	19.21489596	0.434819844	4.085926153	0	3.644204407	0.33129131	0.773013056	1.766886985	11.4847654	3.644204407	0.662582619	2.429469605	0.773013056	0.220860873	0	0.213958971	0.179449459	0.041411414	20.35493879	29.15816235	0.173644598	20.22109268	13.8305	11.5
6	15	Aug	2009	45.73623333	-61.788225	SN	1.297560046	2.565630091	4.423500158	0.051607502	1.238580044	0.058980002	1.297560046	0.029490001	0.324390012	0.914190032	2.447670087	0.914190033	0.147450005	0.501330018	0.353880013	0	0.058980002	0.029490001	0.0073725	0.014745001	20.3588765	29.14775582	0.17589253	20.21206579	14.5345	11
7	15	Aug	2009	45.74045	-61.78999167	SN	1.101560394	1.938746293	6.168738205	0.038554614	1.101560394	0	0.881248315	0.132187247	0.396561742	0.528748989	3.172493934	1.718434214	0.30843691	0.749061068	0.220312079	0	0	0.02753901	0.011015604	0	20.41562184	29.14239918	0.170643408	20.19325041	14.769	11
8	15	Aug	2009	45.74526667	-61.79151667	SN	0.904457292	5.478427024	8.734473276	0.155049821	0.904457292	0	2.739213512	0.051683274	0.646040923	2.041489315	4.26387009	1.963964405	0.568516012	1.214556935	0.67188256	0	0.051683274	0.064604092	0.038762455	0.051683274	20.49404896	29.13846802	0.165865527	20.16997286	14.253	12
9	15	Aug	2009	45.75011667	-61.793	SN	0.321860204	0.45865079	1.915068216	0.136790587	0.321860204	0	0.177023112	0.03218602	0.080465051	0.168976607	1.528835971	0.257488164	0.008046505	0.104604566	0	0.01609301	0	0.120697577	0.01609301	0	20.53625288	29.13398338	0.167821992	20.15570357	14.3705	12
10	15	Aug	2009	45.75465833	-61.79425833	SN	1.029166131	4.322497748	7.718745982	0.113208274	1.029166131	0	2.109790568	0.360208146	0.411666452	1.440832582	2.881665166	2.006873955	0.977707824	0.720416292	1.029166131	0.051458307	0.051458307	0.08233329	0.020583323	0.010291661	20.51472039	29.1350516	0.170401344	20.16211936	14.3	12
11	15	Aug	2009	45.75955833	-61.7952	SN	3.590922191	20.94704612	31.52031701	0.410074448	3.590922191	0	6.084618158	5.585878964	0.299243516	8.977305478	2.992435159	16.35864554	2.792939482	0.897730548	8.378818446	0.099747839	0	0.299243516	0.066498559	0.044332373	20.46490982	29.1398086	0.167090698	20.17860617	14.488	12
12	15	Aug	2009	45.76484167	-61.79651667	SN	7.587827703	55.01175085	61.46140439	0.15412775	7.587827703	0	21.24591757	14.79626402	1.517565541	17.45200372	20.86652618	29.59252804	3.035131081	2.276348311	4.173305237	1.517565541	0	0.118559808	0.00592799	0.029639952	20.42947942	29.15176308	0.151120137	20.19681788	15.0745	11.5
13	15	Aug	2009	45.770375	-61.79831667	SN	9.412907616	31.06259513	56.00680032	0.413597456	9.412907616	0	12.70742528	3.765163047	1.411936142	13.17807066	25.88549594	20.23775138	3.765163047	1.882581523	0.470645381	3.765163047	0	0.356549531	0.014261981	0.042785944	20.413395	29.1635475	0.133394425	20.20998	15.145	10.5
14	15	Aug	2009	45.775325	-61.8006	SN	10.23693922	21.24164888	35.57336379	0.286634298	10.23693922	0	12.28432706	2.303311324	1.791464363	4.862546128	15.86725579	15.09948535	0.25592348	0.511846961	0	3.582928726	0.25592348	0.204738784	0.071658575	0.010236939	20.37142803	29.16907987	0.124405224	20.22511566	14.4645	10.5
15	15	Aug	2009	45.7797	-61.80271667	SN	6.88916574	25.83437153	32.72353726	0.688916574	6.88916574	0	9.30037375	2.066749722	1.377833148	13.08941491	15.15616463	13.43387319	1.377833148	0.344458287	1.033374861	1.033374861	0.344458287	0.405245044	0.243147026	0.040524504	20.30747243	29.17097594	0.120043283	20.24305363	14.042	11
16	15	Aug	2009	45.78399167	-61.804475	SN	9.010204852	21.02381133	31.03515004	0.509348812	9.010204852	0	11.0124726	3.670824199	2.335979036	4.00453549	8.00907098	17.68669841	2.002267745	1.334845163	0.667422582	1.334845163	0	0.351275043	0.105382513	0.052691256	20.30151746	29.17227024	0.121493226	20.24555714	14.441	10.5
17	15	Aug	2009	45.78849167	-61.80736667	SN	4.734105891	11.60619509	11.3007689	0.458139279	4.734105891	0	4.734105891	1.985270212	1.527130933	3.359688052	3.054261865	5.344958264	1.221704746	0.45813928	0.763565466	0.45813928	0	0.390266794	0	0.067872485	20.34604056	29.17198833	0.1184338	20.233835	14.957	9.5
18	15	Aug	2009	45.79365	-61.81071667	SN	5.158272495	12.14081209	14.97157139	0.46550264	5.158272495	0	5.284084019	1.635549815	0.314528811	4.906649446	1.950078626	8.932618223	1.069397956	0.377434573	0.440340335	2.201701675	0	0.377434573	0.088068067	0	20.28372912	29.16937314	0.119226825	20.24785069	14.652	9
19	15	Aug	2009	45.79916667	-61.81324167	SN	10.63898202	18.61821855	26.33148051	0.287252515	10.63898202	0	11.17093113	2.659745506	0.265974551	4.52156736	6.915338316	10.37300747	4.52156736	0	0.531949101	3.989618259	0	0.234057605	0.010638982	0.042555928	20.16124412	29.17284465	0.126678691	20.28197326	14.3235	9
20	15	Aug	2009	45.8044	-61.8153	SN	4.551575465	18.20630186	14.5081468	0.16890612	4.551575465	0	10.80999173	0.995657133	0	6.400652998	5.262759132	6.258416265	0.568946933	0.142236733	1.2801306	0.995657133	0	0.142236733	0	0.026669387	20.149575	29.17397929	0.118999833	20.28586591	14.4405	9.5
22	15	Aug	2009	45.78753333	-61.759025	EW	1.430307616	16.0194453	19.33775897	0.331831367	1.430307616	0	4.233710543	0.572123046	0.114424609	11.0991871	4.004861324	10.75591327	1.830793748	0.228849219	0.343273828	2.174067576	0	0.308946445	0.011442461	0.011442461	20.56021219	29.17474019	0.105670067	20.18046705	14.9335	10.5
23	15	Aug	2009	45.78685	-61.76329167	EW	4.665604024	25.86077659	29.72656278	0.399908916	4.665604024	0	3.332574303	2.399453498	0.399908916	19.72883988	4.665604024	19.99544582	1.866241609	0.799817833	1.199726749	1.199726749	0	0.340663151	0.014811441	0.044434324	20.48999267	29.15921067	0.1112772	20.18668133	15.9195	11
24	15	Aug	2009	45.78551667	-61.7696	EW	0.459440812	4.104337918	3.935876288	0.091888162	0.459440812	0	0.934196317	0.704475911	0.061258775	2.404406915	0.842308155	2.251259978	0.12251755	0.321608568	0.076573469	0.321608568	0	0.091888162	0	0	20.39257013	29.15600821	0.121402108	20.20946603	14.7695	11
25	15	Aug	2009	45.78421667	-61.77535833	EW	5.07361242	33.39144918	41.06086331	0.199109789	5.07361242	0	7.551423137	12.03508062	0.825936906	12.97900852	10.02923385	24.77810717	2.831783676	1.179909865	1.061918879	1.061918879	0.117990987	0.140114296	0.02212331	0.036872183	20.263275	29.15279231	0.140518231	20.24030577	13.7365	11
26	15	Aug	2009	45.7827	-61.7817	EW	2.551542867	24.39912867	24.08018581	0.089702679	2.551542867	0	3.986785729	6.937007169	0	13.47533577	6.458592882	15.22952149	0.87709286	0.558150002	0.956828575	0	0	0.06976875	0.019933929	0	20.24707996	29.15566761	0.137139134	20.24663097	13.1735	11
27	15	Aug	2009	45.78106667	-61.78790833	EW	5.145737092	114.4313915	95.80872396	0.749519129	5.145737092	0	10.04643908	37.24533514	0.735105299	66.404512	21.56308877	68.854863	1.225175498	2.940421196	0.490070199	0.735105299	0	0.619794664	0.057655318	0.072069147	20.32513092	29.15749934	0.116686286	20.22802539	13.2675	10.5
28	15	Aug	2009	45.779725	-61.793975	EW	3.961529608	18.45493061	17.87519457	0.241556683	3.961529608	0	6.763587135	2.318944161	0.096622673	9.275776642	4.154774954	11.11160744	0.86960406	1.15947208	0.193245347	0.096622673	0.28986802	0.205323181	0.012077834	0.024155668	20.4022	29.1617625	0.110258843	20.21139964	13.7835	10.5
29	15	Aug	2009	45.778125	-61.80040833	EW	4.165596694	17.15245697	24.38099242	0.326713466	4.165596694	0	3.920561594	1.715245697	0	11.51664968	6.61594769	14.82462353	0.980140399	0.735105299	0.12251755	1.102657948	0	0.272261222	0.027226122	0.027226122	20.42939583	29.16648333	0.11034131	20.20793839	14.0885	11.5
30	15	Aug	2009	45.77675	-61.8069	EW	3.718477897	9.186827745	10.06176372	0.082025247	3.718477897	0	2.260251271	1.458226626	0.291645325	5.176704523	1.458226626	7.2182218	0.437467988	0.729113313	0	0.145822663	0.072911331	0.072911331	0	0.009113916	20.40723991	29.16646228	0.111736621	20.21361151	14.4875	11.5
31	15	Aug	2009	45.77544167	-61.813675	EW	7.589523452	10.83164998	14.58956935	0.101316454	7.589523452	0	3.094757136	2.873703055	0.221054081	4.642135704	1.98948673	10.02111834	1.105270406	0.663162243	0	0.147369387	0.663162243	0.092105867	0.009210587	0	20.35512105	29.16736579	0.112621	20.22778947	14.347	10.5
32	15	Aug	2009	45.77375833	-61.820375	EW	4.332346593	10.33098034	13.26364572	0.344366011	4.332346593	0	1.799590123	3.599180247	0.133302972	4.798906995	4.332346593	6.265239689	1.399681207	0.533211888	0.599863374	0.133302972	0	0.266605944	0.044434324	0.033325743	20.3983	29.16544737	0.104819974	20.21511316	14.3	9.5
33	15	Aug	2009	45.77170833	-61.82673333	EW	7.841123188	23.27833447	27.44393116	0.435617955	7.841123188	0	4.288114244	4.043079144	0	14.94714108	6.003359941	17.27497452	1.715245697	1.592728148	0.367552649	0.2450351	0.2450351	0.394778772	0.013613061	0.027226122	20.42989706	29.16964514	0.107254149	20.2101001	14.4875	9
34	15	Aug	2009	45.76974167	-61.83335833	EW	5.697066066	8.208675838	13.41567171	0.061258775	5.697066066	0	1.408951823	1.960280797	0	4.839443218	2.940421196	8.208675838	0.612587749	0.612587749	0.306293875	0.673846524	0.061258775	0.030629387	0.015314694	0.015314694	20.40836254	29.17574262	0.111470396	20.22034115	14.8865	9.5
35	15	Aug	2009	45.76798333	-61.84016667	EW	5.207251752	7.810877628	11.75150058	0.087960333	5.207251752	0	2.040679741	2.322152808	0	3.448045079	1.477733605	7.881245895	1.196260538	0.633314402	0.492577868	0.070368267	0	0.070368267	0.008796033	0.008796033	20.42148252	29.17372757	0.11056793	20.21539609	14.7105	9.5
36	15	Aug	2009	45.76593333	-61.846425	EW	7.167276664	12.12923743	13.29315416	0.145489591	7.167276664	0	2.082798347	2.572868546	0.12251755	7.351052989	2.266574672	8.576228487	1.041399173	0.980140399	0.12251755	0.2450351	0.061258775	0.107202856	0.015314694	0.022972041	20.42457402	29.16833707	0.113725655	20.21043859	14.617	9
37	15	Aug	2009	45.76400833	-61.8529	EW	7.279908429	33.01958466	44.71943749	0.170622855	7.279908429	0	5.199934592	1.819977107	0.25999673	25.73967623	12.47984302	27.29965661	2.859964026	1.299983648	0.519993459	0.25999673	0	0.129998365	0.016249796	0.024374694	20.39639169	29.16675944	0.11920696	20.21654153	14.5115	9
38	15	Aug	2009	45.76196667	-61.86039167	EW	2.235945284	6.707835852	7.596088088	0.061258775	2.235945284	0	0.826993461	1.041399173	0	4.839443218	1.500839985	5.390772192	0.336923262	0.153146937	0.12251755	0.091888162	0	0.030629387	0.022972041	0.007657347	20.37668328	29.17041694	0.120344345	20.22447221	14.441	8.5
39	15	Aug	2009	45.75999167	-61.86823333	EW	6.222432477	36.47632832	29.61019592	0.147514563	6.222432477	0	7.5098323	6.00786584	0	22.95863018	4.935032655	20.8129638	1.072833186	1.931099734	0.429133274	0.429133274	0	0.080462489	0.013410415	0.053641659	20.4307933	29.16224079	0.117463014	20.20378792	14.159	8.5
40	15	Aug	2009	45.7585	-61.87540833	EW	1.653986923	11.70042601	10.72028561	0.237377754	1.653986923	0	2.205315897	1.715245697	0.061258775	7.718605639	2.082798347	7.228535439	0.612587749	0.183776325	0.061258775	0.428811424	0.12251755	0.191433672	0.007657347	0.038286735	20.29382588	29.15323037	0.132432814	20.23210307	11.812	8
41	15	Aug	2009	45.75695833	-61.88231667	EW	2.766899814	87.05092493	119.1895305	0.768583282	2.766899814	0	37.67240516	18.94262181	0.212838447	30.22305951	52.99677336	58.31773455	3.192576709	3.192576709	0.638515342	0.212838447	0.638515342	0.508447402	0.023648716	0.236487164	20.00400167	29.14785208	0.170961208	20.30281583	8.5735	7
